# Supplementary material for: Current Knowledge on the Diagnostic Methods, Epidemiological Characteristics and Antiviral Strategies of Chicken Anemia Virus
Source: Vet Sci. 2025 Dec 3;12(12):1154. doi: 10.3390/vetsci12121154 (PMC12737574; doi:10.3390/vetsci12121154)
Supplement: Supplementary file 1 [file vetsci-12-01154-s001.zip]

Archive with 1 entries (1 files):
- vetsci-3946674-supplementary.pdf
